# Supplementary material for: Transcriptional memory of gene expression across generations participates in transgenerational plasticity of field pennycress in response to cadmium stress
Source: Front Plant Sci. 2022 Sep 30;13:953794. doi: 10.3389/fpls.2022.953794 (PMC9561902; doi:10.3389/fpls.2022.953794)
Supplement: Supplementary file 3 [file Table_1.XLSX]

## Sheet: S1
Table S1. qRT-PCR primers used in this study
Gene ID	Forward primer	Reverse primer
Ta.Chr.5.1524 (ACO3)	TCGGAGATAAGACCAGGCCA	TCACACTTCCTTTCATCCTCACA
Ta.Chr.2.4195 (PMR6)	CTCCCTCACCAACACCCTTC	GGTTGGAAGACCAGTCGGAG
Ta.Chr.5.3158 (GPI)	AACGGCTCGTCCACTTCATT	GTCAGCGTAAGTCACCACGA
Ta.Chr.0.3619 (XTH9)	CAATTCCTCAGGAGCTGGGT	TCGCCGGTTGTGTTTCCTAA
Ta.Chr.3.4335 (PLAT2)	TCGCATTGGCCGAAGATGAAG	TCCCATTAAACCACCCCACG
Ta.Chr.4.331 (FLA9)	TGTTCGCTCCAACGGACAAT	TCTGGGGCTAACGTGGTAGA
Ta.Chr.4.2616 (UBQ10)	TGGTTCTCCGTCTTCGTGGT	GGAACCGGACATACTTCACCAT

## Sheet: S2
Table S2. Information and quality control of transcriptome sequencing
Library	Raw reads	Clean reads	Clean bases	Error rate	Q20%	Q30%	GC%
CK22	47004306	44928730	6.74G	0.03	97.95	93.89	46.23
CK 2	47831484	46129672	6.92G	0.02	98.17	94.29	45.93
CK 15	46461000	43973082	6.60G	0.02	98.12	94.34	45.62
Cd75_1	47559870	45406826	6.81G	0.03	97.95	93.84	46
Cd75_15	45223324	42983164	6.45G	0.02	98.17	94.36	46.71
Cd75_20	45873344	43119258	6.47G	0.02	98.13	94.31	46.59
Cd185_22	46926896	45276954	6.79G	0.03	97.94	93.69	46.96
Cd185_6	47642156	45364884	6.80G	0.03	98.04	94.13	46.32
Cd185_14	45727776	43579776	6.54G	0.02	98.08	94.18	46.54
CK_CK_1	46856884	45851230	6.88G	0.02	98.6	95.48	47.42
CK_CK _2	44163586	42565776	6.38G	0.02	98.67	95.72	47.18
CK_CK _23	41130896	39950778	5.99G	0.02	98.3	94.72	47.19
CK_S_4	43231504	42161922	6.32G	0.02	98.57	95.41	47.9
CK_S _15	43072190	41553508	6.23G	0.02	98.56	95.44	47.44
CK_S _26	41660390	40407292	6.06G	0.02	98.66	95.67	47.81
S_CK_14	46236576	44804566	6.72G	0.02	98.6	95.52	47.42
S_CK_16	46147244	44765502	6.71G	0.02	98.64	95.56	47.33
S_CK_31	43278562	42215360	6.33G	0.02	98.59	95.44	47.19
S_S_6	44290386	43069874	6.46G	0.02	98.6	95.43	47.02
S_S_22	47169012	45284392	6.79G	0.02	98.58	95.46	46.84
S_S_23	44879314	43689490	6.55G	0.02	98.59	95.52	47.99

## Sheet: S3
Table S3. Information of transcriptome-genome mapping
Library	Total reads	Total map	Unique map	Multi map
CK22	44928730	43171640(96.09%)	41401032(92.15%)	1770608(3.94%)
CK 2	46129672	44403135(96.26%)	42577124(92.3%)	1826011(3.96%)
CK 15	43973082	42089927(95.72%)	40428481(91.94%)	1661446(3.78%)
Cd75_1	45406826	43695160(96.23%)	41819107(92.1%)	1876053(4.13%)
Cd75_15	42983164	41687096(96.98%)	39634176(92.21%)	2052920(4.78%)
Cd75_20	43119258	41763642(96.86%)	39759841(92.21%)	2003801(4.65%)
Cd185_22	45276954	44046551(97.28%)	41884399(92.51%)	2162152(4.78%)
Cd185_6	45364884	43560445(96.02%)	41554536(91.6%)	2005909(4.42%)
Cd185_14	43579776	41615152(95.49%)	39511961(90.67%)	2103191(4.83%)
CK_CK_1	45851230	45007702(98.16%)	43712347(95.34%)	1295355(2.83%)
CK_CK _2	42565776	41700859(97.97%)	40376312(94.86%)	1324547(3.11%)
CK_CK _23	39950778	39050368(97.75%)	37934207(94.95%)	1116161(2.79%)
CK_S_4	42161922	41321610(98.01%)	39703087(94.17%)	1618523(3.84%)
CK_S _15	41553508	40698496(97.94%)	39444212(94.92%)	1254284(3.02%)
CK_S _26	40407292	39630358(98.08%)	38195393(94.53%)	1434965(3.55%)
S_CK _14	44804566	43854628(97.88%)	42479182(94.81%)	1375446(3.07%)
S_CK_16	44765502	43953848(98.19%)	42630330(95.23%)	1323518(2.96%)
S_CK_31	42215360	41451226(98.19%)	40316770(95.5%)	1134456(2.69%)
S_S_6	43069874	42319653(98.26%)	41302970(95.9%)	1016683(2.36%)
S_S_22	45284392	44213105(97.63%)	42445121(93.73%)	1767984(3.9%)
S_S_23	43689490	42914097(98.23%)	41190540(94.28%)	1723557(3.95%)

## Sheet: S4
Table S4. Statistics of regional distribution of transcripts
Library	Exon	Intron	Intergenic
CK22	5688836288(88.14%)	161695911(2.51%)	603818980(9.36%)
CK 2	5788027536(87.18%)	169495170(2.55%)	681381507(10.26%)
CK 15	5457530313(86.76%)	151225511(2.40%)	681357113(10.83%)
Cd75_1	5695273640(87.18%)	165851750(2.54%)	671685763(10.28%)
Cd75_15	5511667695(88.42%)	161414204(2.59%)	560405631(8.99%)
Cd75_20	5514756530(88.33%)	156464453(2.50%)	572343550(9.17%)
Cd185_22	5839376190(88.62%)	183192459(2.78%)	566322088(8.60%)
Cd185_6	5707614957(87.64%)	150575308(2.31%)	654633287(10.05%)
Cd185_14	5486251088(88.17%)	148788846(2.39%)	587396239(9.44%)
CK_CK_1	6027108198(89.4214%)	175954051(2.6105%)	537055837(7.968%)
CK_CK _2	5468224065(87.6019%)	169853234(2.7211%)	604052803(9.677%)
CK_CK _23	5184477223(88.6886%)	161870932(2.7691%)	499356773(8.5423%)
CK_S_4	5578874144(90.1838%)	156095011(2.5233%)	451148814(7.2929%)
CK_S _15	5430171448(89.1314%)	160997780(2.6426%)	501152833(8.226%)
CK_S _26	5341751466(90.0389%)	146994580(2.4777%)	443972693(7.4835%)
S_CK _14	5854629243(89.1776%)	178702648(2.722%)	531808377(8.1005%)
S_CK_16	5839189621(88.7237%)	191716410(2.913%)	550411162(8.3632%)
S_CK_31	5536066057(89.1907%)	176336476(2.8409%)	494596061(7.9684%)
S_S_6	5669872964(89.4716%)	175263296(2.7657%)	491930124(7.7627%)
S_S_22	5863515457(88.6103%)	158635213(2.3973%)	595039853(8.9923%)
S_S_23	5792109175(90.1421%)	168651695(2.6247%)	464770954(7.2332%)

## Sheet: S5
Table S5. Information of TMGs
ID	expression pattern	Ath-ID	foldchange-SvsCK	foldchange-CK_SvsCK_CK	foldchange-S_CKvsCK_CK
Ta.Chr.5.3551	down	AT3G14280	-7.36493	-5.01906	-0.962041
Ta.Chr.4.4141	down	AT1G33030	-6.7206	-2.52978	-0.949126
Ta.Chr.3.2090	down	AT2G29490	-5.78769	-5.25296	-3.16453
Ta.Chr.6.2357	down	AT5G43780	-4.65475	-6.13136	-1.37053
Ta.Chr.3.1117	down	AT2G38465	-4.50812	-2.62457	-0.865026
Ta.Chr.5.356	down	AT2G18050	-4.04414	-4.54089	-0.710904
Ta.Chr.4.4063	down	AT3G44300	-3.79125	-1.69438	-0.871905
Ta.Chr.1.565	down	AT4G37020	-3.02922	-3.13682	-1.50863
Ta.Chr.0.3328	down	AT4G11910	-2.97781	-1.14382	-0.938725
Ta.Chr.4.4706	down	AT1G28190	-2.27454	-2.20104	-1.45091
Ta.Chr.1.469	down	AT2G46560	-2.27215	-1.6732	-1.09461
Ta.Chr.6.108	down	AT1G64480	-2.19813	-3.53641	-0.714191
Ta.Chr.2.1275	down	AT1G69310	-2.2088	-2.49522	-0.678605
Ta.Chr.2.4723	down	AT3G60520	-2.16629	-2.02099	-0.797092
Ta.Chr.4.747	down	AT2G28500	-2.16834	-1.69897	-0.973439
Ta.Chr.1.3611	down	AT4G13210	-2.09827	-1.21068	-0.570377
Ta.Chr.3.630	down	AT2G43000	-1.99604	-3.6163	-1.95238
Ta.Chr.0.1063	down	AT5G53870	-1.9442	-5.19384	-3.41217
Ta.Chr.1.2637	down	AT4G16260	-1.90671	-2.57994	-2.18927
Ta.Chr.1.396	down	AT4G37010	-1.87564	-1.55061	-1.33678
Ta.Chr.2.4797	down	AT3G61280	-1.89687	-2.43435	-2.10302
Ta.Chr.5.834	down	AT2G15480	-1.84234	-1.20441	-0.644673
Ta.Chr.1.1853	down	AT4G23600	-1.79265	-2.99293	-0.75403
Ta.Chr.0.5663	down	AT5G03570	-1.73738	-2.29205	-0.998057
Ta.Chr.6.4428	down	AT5G62020	-1.73661	-1.58218	-0.871932
Ta.Chr.4.5398	down	AT1G55760	-1.68923	-1.44094	-0.425265
Ta.Chr.3.624	down	AT2G43060	-1.67549	-2.09885	-1.26849
Ta.Chr.3.853	down	AT2G40750	-1.67566	-3.81712	-1.76532
Ta.Chr.3.789	down	AT2G41380	-1.64558	-1.05318	-0.629916
Ta.Chr.0.3356	down	AT4G12080	-1.62364	-1.56282	-0.731213
Ta.Chr.2.3563	down	AT3G49210	-1.6376	-1.32668	-1.42282
Ta.Chr.2.2902	down	AT3G44880	-1.46533	-0.819545	-0.7576
Ta.Chr.4.4169	down	AT5G49690	-1.40837	-2.02031	-1.11873
Ta.Chr.4.1957	down	AT1G20230	-1.39499	-2.042	-0.98595
Ta.Chr.3.269	down	AT2G46410	-1.41117	-1.95603	-1.00963
Ta.Chr.1.450	down	AT4G36640	-1.36192	-1.45674	-0.634354
Ta.Chr.5.3183	down	AT3G17810	-1.32719	-0.809951	-0.93007
Ta.Chr.0.3745	down	AT4G02280	-1.2246	-0.553238	-0.469429
Ta.Chr.1.2523	down	AT4G17250	-1.22679	-1.54636	-1.3299
Ta.Chr.0.1091	down	AT5G53635	-1.18284	-1.04461	-1.35651
Ta.Chr.6.3320	down	AT3G25730	-1.14799	-1.22722	-0.661273
Ta.Chr.4.370	down	AT1G04230	-1.14083	-2.21684	-0.719024
Ta.Chr.0.4435	down	AT5G16380	-1.11045	-1.22976	-0.308487
Ta.Chr.2.3951	down	AT3G52480	-1.10781	-1.02451	-0.714567
Ta.Chr.2.692	down	AT1G74920	-1.10295	-0.668932	-0.530205
Ta.Chr.3.148	down	AT2G47260	-1.08993	-1.83222	-1.16533
Ta.Chr.0.2645	down	AT5G58830	-1.06543	-1.81298	-0.775213
Ta.Chr.0.4779	down	AT5G12890	-1.06947	-1.13095	-0.516459
Ta.Chr.4.4670	down	AT1G28540	-1.01129	-0.731139	-0.560578
Ta.Chr.0.934	down	AT5G54840	-0.977442	-1.42849	-0.689758
Ta.Chr.2.902	down	AT1G72680	-0.96516	-0.445568	-0.378761
Ta.Chr.1.1455	down	AT4G27040	-1.01048	-1.06948	-1.02343
Ta.Chr.6.1976	down	AT1G56460	-0.945564	-1.07792	-0.467383
Ta.Chr.1.4524	down	AT5G38940	-0.936963	-1.25039	-0.894944
Ta.Chr.0.5375	down	AT5G06410	-0.959147	-1.1143	-0.72924
Ta.Chr.2.4914	down	AT3G62560	-0.918187	-0.817829	-0.425702
Ta.Chr.6.4395	down	AT5G61640	-0.916579	-0.942468	-0.340972
Ta.Chr.1.3216	down	AT4G14270	-0.901866	-0.431738	-0.356018
Ta.Chr.0.431	down	AT5G59420	-0.897677	-0.661449	-0.496307
Ta.Chr.5.3651	down	AT3G13445	-0.881429	-1.15381	-0.469094
Ta.Chr.4.2350	down	AT1G51200	-0.885773	-0.754267	-0.485709
Ta.Chr.4.5138	down	AT1G23050	-0.860459	-1.08589	-0.518562
Ta.Chr.6.2760	down	AT5G45380	-0.836118	-1.31981	-0.511613
Ta.Chr.3.857	down	AT2G40700	-0.822073	-1.13106	-0.496399
Ta.Chr.1.3824	down	AT5G35560	-0.803223	-0.409909	-0.328598
Ta.Chr.5.3293	down	AT3G16640	-0.803649	-0.821772	-0.434785
Ta.Chr.5.2919	down	AT3G20270	-0.792459	-1.29778	-0.565196
Ta.Chr.6.3100	down	AT2G01490	-0.791138	-0.361549	-0.410719
Ta.Chr.5.80	down	AT4G28400	-0.766591	-1.23103	-0.634671
Ta.Chr.0.534	down	AT5G57840	-0.762208	-0.636219	-0.440644
Ta.Chr.0.5505	down	AT5G05110	-0.745957	-0.648451	-0.529937
Ta.Chr.5.3912	down	AT3G10850	-0.721055	-0.686889	-0.244857
Ta.Chr.0.3733	down	AT4G02380	-0.715877	-1.28793	-1.37649
Ta.Chr.3.136	down	AT2G47600	-0.696999	-1.11625	-0.554534
Ta.Chr.5.1524	down	AT2G05710	-0.677663	-0.472535	-0.424215
Ta.Chr.1.1779	down	AT4G24330	-0.641013	-1.09912	-0.729401
Ta.Chr.4.3945	down	AT1G34180	-0.605041	-0.656762	-0.366327
Ta.Chr.5.3003	down	AT3G19450	-0.593505	-0.908245	-0.55148
Ta.Chr.6.3661	down	AT3G29670	-0.569532	-0.410545	-0.529517
Ta.Chr.4.1304	down	AT1G13360	-0.56593	-0.640627	-0.73361
Ta.Chr.1.5093	down	AT5G42050	-0.55661	-0.841629	-0.591679
Ta.Chr.3.309	down	AT2G46000	-0.524886	-0.830045	-0.409553
Ta.Chr.0.5698	down	AT5G03330	-0.494864	-0.493389	-0.51206
Ta.Chr.6.4247	down	AT5G23580	-0.495812	-0.62849	-0.361882
Ta.Chr.2.4356	down	AT3G56430	-0.458658	-0.466624	-0.407187
Ta.Chr.4.3952	down	AT3G50360	-0.364758	-0.335208	-0.272264
Ta.Chr.3.681	up	AT2G42500	0.413356	0.505603	0.286128
Ta.Chr.2.4972	up	AT3G63140	0.437726	0.962196	0.952281
Ta.Chr.2.1145	up	AT1G70410	0.441942	0.548515	0.519449
Ta.Chr.2.2894	up	AT3G45050	0.441586	0.49128	0.448945
Ta.Chr.1.1011	up	AT4G31270	0.458837	0.627576	0.521587
Ta.Chr.4.1578	up	AT1G16160	0.475128	1.22077	0.65898
Ta.Chr.4.4231	up	AT1G32470	0.4816	1.11737	0.884559
Ta.Chr.5.4076	up	AT5G02120	0.481268	1.37612	0.631396
Ta.Chr.4.1866	up	AT1G74960	0.490767	1.43446	0.387699
Ta.Chr.5.2842	up	AT3G21055	0.490391	1.8915	0.772496
Ta.Chr.6.3864	up	AT5G28840	0.489313	1.41152	0.495792
Ta.Chr.2.539	up	AT1G76405	0.492497	0.983881	0.530932
Ta.Chr.0.4706	up	AT5G13650	0.491485	0.422797	0.465374
Ta.Chr.0.4306	up	AT5G17670	0.506919	1.45377	0.644437
Ta.Chr.4.879	up	AT1G09160	0.478266	0.486183	0.636158
Ta.Chr.4.4694	up	AT1G28310	0.488286	0.558482	0.520696
Ta.Chr.5.3811	up	AT3G11945	0.528847	1.01147	0.754483
Ta.Chr.4.1964	up	AT1G20340	0.53258	1.39912	0.780054
Ta.Chr.3.1773	up	AT2G32500	0.558157	1.27787	0.736888
Ta.Chr.1.3924	up	AT2G06520	0.555259	1.37747	0.596611
Ta.Chr.4.1569	up	AT1G15980	0.560199	1.22084	0.897634
Ta.Chr.0.201	up	AT4G00340	0.561124	0.879491	0.483447
Ta.Chr.1.836	up	AT4G32900	0.558857	0.624447	0.698389
Ta.Chr.6.3114	up	AT2G01590	0.562671	1.2317	0.852674
Ta.Chr.0.5604	up	AT5G04140	0.565427	1.27612	0.824396
Ta.Chr.0.4520	up	AT5G15580	0.566134	2.62024	0.718486
Ta.Chr.1.2806	up	AT4G15510	0.578155	0.826656	0.57704
Ta.Chr.4.899	up	AT1G09340	0.582674	1.09662	0.577003
Ta.Chr.0.4769	up	AT5G13000	0.584109	0.967798	0.713436
Ta.Chr.5.3119	up	AT3G18390	0.586613	0.746137	0.452856
Ta.Chr.4.2094	up	AT1G53800	0.599579	0.462385	0.484373
Ta.Chr.0.2755	up	AT4G09650	0.604223	0.592686	0.537496
Ta.Chr.2.3251	up	AT3G46580	0.600754	1.07447	0.589524
Ta.Chr.2.4288	up	AT3G55800	0.606591	0.676645	0.642731
Ta.Chr.2.3973	up	AT3G52750	0.612502	1.00325	0.917985
Ta.Chr.2.4231	up	AT3G55330	0.615663	1.35824	0.908513
Ta.Chr.2.4811	up	AT3G61440	0.616962	1.49217	0.968589
Ta.Chr.4.2764	up	AT1G48030	0.620427	1.09934	0.984791
Ta.Chr.3.760	up	AT2G41680	0.62436	0.933982	0.594009
Ta.Chr.0.4354	up	AT5G17230	0.625009	0.588792	0.555828
Ta.Chr.0.353	up	AT5G60270	0.628757	0.532447	0.594938
Ta.Chr.1.1839	up	AT4G23740	0.628101	1.17084	0.792809
Ta.Chr.6.3860	up	AT3G04470	0.628661	0.783413	0.404399
Ta.Chr.5.3060	up	AT3G58970	0.63377	2.43621	1.28678
Ta.Chr.2.4954_Ta.Chr.2.4955	up	AT3G62980	0.640127	0.408094	0.458703
Ta.Chr.4.5292	up	AT1G21500	0.641707	2.57292	0.808273
Ta.Chr.4.632	up	AT2G30570	0.642953	2.24074	1.76283
Ta.Chr.4.2122	up	AT1G53520	0.649283	1.76215	0.700193
Ta.Chr.2.3380	up	AT3G47650	0.650218	0.6028	0.445552
Ta.Chr.1.1154	up	AT4G30020	0.652187	1.29074	0.723022
Ta.Chr.4.2266	up	AT1G52230	0.661836	0.980135	0.610007
Ta.Chr.2.3876	up	AT3G51820	0.663331	1.0075	0.542373
Ta.Chr.5.2388	up	AT3G24040	0.668192	0.458136	0.37297
Ta.Chr.6.3532	up	AT3G27830	0.671778	0.566649	0.391972
Ta.Chr.2.2371	up	AT3G43540	0.671692	0.928953	0.557954
Ta.Chr.5.4754	up	AT3G02830	0.684313	0.862631	0.771036
Ta.Chr.4.4150	up	AT1G32990	0.682968	1.03083	0.781738
Ta.Chr.1.911	up	AT4G32260	0.682421	0.947865	0.646766
Ta.Chr.1.1399	up	AT4G27595	0.686812	1.64892	0.845529
Ta.Chr.1.4306	up	AT5G37790	0.684501	1.61428	1.22967
Ta.Chr.4.1829	up	AT1G18840	0.690771	1.21898	0.610261
Ta.Chr.1.4418	up	AT5G38360	0.69049	1.51181	0.939019
Ta.Chr.4.1164	up	AT1G11860	0.694702	1.61368	1.11575
Ta.Chr.2.4378	up	AT3G56650	0.701583	0.694344	0.724253
Ta.Chr.4.3219	up	AT1G44000	0.707328	1.00256	0.565473
Ta.Chr.1.307	up	AT4G37925	0.707309	1.09162	1.54897
Ta.Chr.3.982	up	AT2G39730	0.7076	1.21431	0.983383
Ta.Chr.3.4418	up	AT2G21385	0.711599	0.734858	0.649612
Ta.Chr.1.119	up	AT4G38430	0.713205	0.907558	0.843376
Ta.Chr.1.4583	up	AT5G39210	0.716967	1.12458	0.696126
Ta.Chr.5.3708	up	AT3G13000	0.716286	3.17465	1.6342
Ta.Chr.2.765	up	AT1G74160	0.725845	1.66192	0.822175
Ta.Chr.3.1489	up	AT2G35155	0.726245	1.57717	0.508128
Ta.Chr.4.3334	up	AT1G44575	0.726279	0.841766	0.768383
Ta.Chr.4.684	up	AT1G07320	0.730854	0.756801	0.581242
Ta.Chr.4.814	up	AT1G08540	0.733178	0.522691	0.381318
Ta.Chr.3.934	up	AT2G40100	0.733567	0.724414	0.531995
Ta.Chr.5.3000	up	AT3G19480	0.740677	1.12598	0.521891
Ta.Chr.2.4800	up	AT3G61310	0.744495	1.81351	1.06139
Ta.Chr.0.4287	up	AT5G17870	0.747347	0.861195	0.677539
Ta.Chr.0.4493	up	AT5G15780	0.753175	1.9664	1.49928
Ta.Chr.3.1395	up	AT2G36000	0.751279	0.493908	0.382587
Ta.Chr.0.4708	up	AT5G13630	0.755714	1.89327	0.992123
Ta.Chr.4.1814	up	AT1G18680	0.756397	1.69383	1.30734
Ta.Chr.2.2574	up	AT3G26060	0.761137	1.80484	1.07768
Ta.Chr.3.527	up	AT2G43900	0.762813	0.937842	0.490626
Ta.Chr.4.4119	up	AT1G33170	0.766326	2.30116	1.90542
Ta.Chr.6.4984	up	AT5G66520	0.771149	1.98992	0.807048
Ta.Chr.2.4861	up	AT3G61870	0.780251	1.08951	0.69863
Ta.Chr.4.1694	up	AT1G17360	0.781972	0.622813	0.443326
Ta.Chr.3.4422	up	AT2G21330	0.782413	1.00504	0.770353
Ta.Chr.2.819	up	AT1G73655	0.790521	1.29598	0.847818
Ta.Chr.5.3327	up	AT3G16250	0.791558	2.66303	1.54875
Ta.Chr.4.3040	up	AT1G45474	0.793835	1.80712	0.943966
Ta.Chr.6.3646	up	AT3G29320	0.794292	1.55289	0.617154
Ta.Chr.0.4698	up	AT5G13730	0.794662	1.77677	1.22338
Ta.Chr.0.584	up	AT5G58310	0.800076	1.52584	1.11371
Ta.Chr.2.4582	up	AT3G59050	0.805394	0.743136	0.601956
Ta.Chr.2.1440	up	AT1G68010	0.806272	1.20621	0.747307
Ta.Chr.0.4085	up	AT5G19850	0.81219	1.18976	1.06824
Ta.Chr.0.5904	up	AT5G01890	0.810023	1.43196	0.983921
Ta.Chr.0.180	up	AT4G00165	0.81745	2.46322	1.43153
Ta.Chr.1.2352	up	AT4G18570	0.834099	1.32054	0.751144
Ta.Chr.6.2806	up	AT5G45680	0.838462	1.1459	1.19033
Ta.Chr.1.4424	up	AT5G38410	0.842239	5.1659	3.09727
Ta.Chr.3.225	up	AT2G46820	0.838395	1.621	0.810758
Ta.Chr.4.2662	up	AT1G48480	0.848451	2.96102	0.981539
Ta.Chr.3.1267	up	AT2G37220	0.84452	0.842435	0.530898
Ta.Chr.4.4289	up	AT1G32200	0.84987	0.766265	0.621627
Ta.Chr.1.479	up	AT4G36390	0.850985	0.784314	0.454291
Ta.Chr.0.5566	up	AT5G04510	0.85021	1.53715	0.904426
Ta.Chr.4.4845	up	AT1G24764	0.854197	1.83193	1.49931
Ta.Chr.6.103	up	AT1G64530	0.855228	0.476749	0.413341
Ta.Chr.0.3891	up	AT5G22340	0.8669	0.562525	0.526923
Ta.Chr.2.818	up	AT1G73660	0.872174	1.1576	1.12814
Ta.Chr.3.4444	up	AT2G21170	0.875724	0.856531	0.589178
Ta.Chr.0.1427	up	AT5G51560	0.875867	1.31467	0.994901
Ta.Chr.6.2540	up	AT5G44520	0.882621	1.26355	1.01447
Ta.Chr.5.4328	up	AT3G06510	0.898031	0.915124	0.471366
Ta.Chr.5.3158	up	AT3G18050	0.905601	1.56694	0.82272
Ta.Chr.2.1463	up	AT1G67950	0.916248	1.35537	0.633372
Ta.Chr.4.1755	up	AT1G18060	0.910812	1.34444	0.867531
Ta.Chr.5.2875	up	AT3G20680	0.916315	1.07794	0.895152
Ta.Chr.2.3764	up	AT3G50790	0.924876	0.8959	0.728508
Ta.Chr.1.1042	up	AT4G30950	0.925251	1.41152	0.830507
Ta.Chr.1.1285	up	AT4G28660	0.932918	1.35299	1.00582
Ta.Chr.1.229	up	AT4G39540	0.932591	1.76026	1.19199
Ta.Chr.4.4968	up	AT1G26761	0.933067	0.997125	0.986996
Ta.Chr.5.4929	up	AT3G01810	0.935846	1.78588	1.15442
Ta.Chr.0.1795	up	AT5G49665	0.934794	1.69523	0.995811
Ta.Chr.0.464	up	AT5G59250	0.935042	1.23145	0.613543
Ta.Chr.6.4043	up	AT5G25880	0.958537	1.15528	0.59481
Ta.Chr.2.4906	up	AT3G62390	0.950661	2.42301	0.927554
Ta.Chr.4.1808	up	AT1G18620	0.966392	2.00489	1.21212
Ta.Chr.3.299	up	AT2G46090	0.965863	1.8113	1.13019
Ta.Chr.4.1249	up	AT1G12740	0.931072	1.36633	0.917329
Ta.Chr.4.371	up	AT1G04240	0.972982	4.86651	2.31189
Ta.Chr.6.3872	up	AT5G28646	0.940494	1.06686	0.984345
Ta.Chr.2.3853	up	AT3G51550	0.983344	0.834093	0.676509
Ta.Chr.2.2901	up	AT3G44890	0.986072	0.92596	0.629251
Ta.Chr.1.1731	up	AT4G24770	0.989928	0.995249	0.585393
Ta.Chr.3.1304	up	AT2G36885	0.99478	1.95058	2.27657
Ta.Chr.6.153	up	AT1G64150	0.998112	1.60149	0.936851
Ta.Chr.0.2628	up	AT4G08280	0.993371	0.995709	0.647404
Ta.Chr.4.1533	up	AT1G15570	1.00682	1.26063	1.14193
Ta.Chr.2.1836	up	AT1G66200	1.00434	1.2454	1.30791
Ta.Chr.6.808	up	AT1G59740	1.01017	3.13629	1.62475
Ta.Chr.3.4069	up	AT4G31130	0.96815	1.54373	1.27644
Ta.Chr.4.3099	up	AT1G33800	1.00935	1.89439	1.92435
Ta.Chr.4.1641	up	AT1G16860	1.01813	1.42614	0.827067
Ta.Chr.0.4239	up	AT5G18290	1.01492	0.718281	0.432935
Ta.Chr.4.4117	up	AT1G33240	1.03126	1.07442	0.621113
Ta.Chr.5.2992	up	AT3G19570	1.0369	2.15282	1.4389
Ta.Chr.5.4843	up	AT3G01060	1.03528	0.762747	0.731813
Ta.Chr.3.1631	up	AT5G40320	1.04113	0.736463	0.499273
Ta.Chr.1.168	up	AT4G38950	1.04876	3.02159	1.82104
Ta.Chr.5.3838	up	AT3G11630	1.05067	1.46	0.626364
Ta.Chr.4.974	up	AT1G10020	1.05194	1.91449	0.821737
Ta.Chr.5.3531	up	AT3G14450	1.05169	1.31894	0.802341
Ta.Chr.4.1383	up	AT1G14150	1.06093	2.06383	1.6481
Ta.Chr.1.3468	up	AT4G12900	1.059	1.35407	0.836957
Ta.Chr.5.769	up	AT2G15620	1.05859	0.798652	0.820289
Ta.Chr.6.4613	up	AT5G63780	1.058	2.35765	0.878617
Ta.Chr.2.4724	up	AT3G60530	1.0672	1.93807	1.07881
Ta.Chr.4.3576	up	AT1G42970	1.06478	1.69128	0.890236
Ta.Chr.4.2264	up	AT1G52240	1.07461	1.95131	1.17515
Ta.Chr.5.562	up	AT2G16800	1.07614	0.853449	0.513787
Ta.Chr.6.2958	up	AT5G47020	1.07832	0.548698	0.555442
Ta.Chr.0.2171	up	AT4G09040	1.08062	0.812842	0.659238
Ta.Chr.4.2171	up	AT1G53230	1.08859	2.73785	1.12709
Ta.Chr.0.5735	up	AT5G02830	1.08763	0.811281	0.640145
Ta.Chr.6.4801	up	AT5G65460	1.09031	1.51992	0.852427
Ta.Chr.4.4846	up	AT1G24764	1.10341	1.37102	0.873829
Ta.Chr.1.380	up	AT4G37250	1.1115	2.2428	2.55109
Ta.Chr.2.4826	up	AT3G61580	1.11279	2.36258	0.555964
Ta.Chr.5.3884	up	AT3G11170	1.11284	1.43649	0.714698
Ta.Chr.5.4771	up	AT3G02690	1.11344	0.908101	0.667753
Ta.Chr.5.3584	up	AT3G13840	1.12618	1.57001	2.09317
Ta.Chr.5.4648	up	AT3G03770	1.14345	3.05336	2.20938
Ta.Chr.6.3733	up	AT5G48360	1.14064	1.30172	1.43234
Ta.Chr.5.225	up	#N/A	1.14433	2.21578	1.00593
Ta.Chr.6.3418	up	AT3G26700	1.15189	2.58141	1.41426
Ta.Chr.3.3706	up	AT2G25460	1.14644	2.67242	1.32731
Ta.Chr.6.4298	up	AT5G23060	1.1553	1.29153	0.997201
Ta.Chr.6.2733	up	AT5G45280	1.16142	1.88301	1.28309
Ta.Chr.5.3732	up	AT3G12780	1.16125	1.39605	0.841262
Ta.Chr.6.4916	up	AT5G67110	1.16489	0.99381	1.33277
Ta.Chr.1.2289	up	AT4G19020	1.18036	1.24933	0.703096
Ta.Chr.5.4678	up	AT3G03480	1.18152	2.45541	1.26236
Ta.Chr.4.2097	up	AT1G53730	1.18154	1.89102	1.16926
Ta.Chr.4.4310	up	AT1G32080	1.18842	1.53021	0.782028
Ta.Chr.3.1849	up	AT2G31730	1.19094	1.64532	1.87463
Ta.Chr.6.3883	up	AT5G28300	1.19607	2.38133	1.41774
Ta.Chr.3.2149	up	AT2G28950	1.19286	1.99925	1.13486
Ta.Chr.2.737	up	AT1G74470	1.19383	1.54818	0.712317
Ta.Chr.6.2926	up	AT5G46690	1.19679	2.24405	1.12506
Ta.Chr.0.3627	up	AT4G03140	1.19588	2.64982	1.34931
Ta.Chr.3.731	up	AT2G41940	1.19756	1.0952	0.979869
Ta.Chr.2.3994	up	AT3G52940	1.18242	1.7515	0.836939
Ta.Chr.2.1649	up	AT1G67090	1.20345	1.33527	0.650356
Ta.Chr.2.1262	up	AT1G69420	1.20698	1.69636	0.613409
Ta.Chr.4.2823	up	AT1G47740	1.21198	1.77948	0.868722
Ta.Chr.6.3119	up	AT2G01630	1.21283	1.6594	0.927978
Ta.Chr.5.2470	up	AT3G23750	1.21531	1.77424	0.736404
Ta.Chr.3.690	up	AT2G42380	1.22395	6.81699	3.71037
Ta.Chr.2.1155	up	AT1G70280	1.23433	2.28993	1.50993
Ta.Chr.5.507	up	AT2G17230	1.23794	1.79877	1.62295
Ta.Chr.6.4516	up	AT5G62840	1.23374	1.79404	0.963351
Ta.Chr.6.4933	up	AT5G66920	1.24203	0.987515	1.14829
Ta.Chr.1.2361	up	AT4G18480	1.24408	0.69733	0.44359
Ta.Chr.4.2161	up	AT1G53300	1.25598	1.57009	1.04897
Ta.Chr.5.3972	up	AT3G10310	1.2458	2.92425	2.06805
Ta.Chr.3.1941	up	AT2G30820	1.23105	2.83572	1.27566
Ta.Chr.2.4974	up	#N/A	1.28145	1.69642	0.667425
Ta.Chr.5.1935	up	AT3G25500	1.2884	1.89982	1.57746
Ta.Chr.4.1266	up	AT1G12900	1.30187	1.58592	1.21985
Ta.Chr.0.1320	up	AT5G52220	1.29847	2.69953	2.16648
Ta.Chr.0.5456	up	AT5G05580	1.31532	2.40731	2.23544
Ta.Chr.5.3408	up	AT3G15570	1.32169	4.01041	1.89215
Ta.Chr.0.4147	up	AT5G19220	1.33025	1.80837	1.1405
Ta.Chr.2.4735	up	AT3G60630	1.33908	0.793924	0.640416
Ta.Chr.1.4972	up	AT5G41140	1.35222	1.20579	0.552102
Ta.Chr.2.3953	up	AT3G52500	1.36355	1.18961	0.764887
Ta.Chr.5.4297	up	AT3G06750	1.37	4.47568	2.92447
Ta.Chr.2.4040	up	AT3G53380	1.3811	4.81906	2.33167
Ta.Chr.4.1855	up	AT1G19150	1.37678	2.24113	1.22074
Ta.Chr.4.5025	up	AT1G24170	1.38608	1.71281	1.3403
Ta.Chr.6.4834	up	AT5G65730	1.40249	3.64329	0.885366
Ta.Chr.5.4896	up	AT3G01500	1.42066	3.23259	1.77205
Ta.Chr.2.3505	up	AT3G48610	1.44842	1.08173	1.05123
Ta.Chr.0.1108	up	AT5G53500	1.45666	1.40449	0.897815
Ta.Chr.4.1486	up	AT1G15080	1.45606	1.01316	1.14712
Ta.Chr.3.759	up	AT2G41680	1.46135	0.915459	0.456588
Ta.Chr.4.1917	up	AT1G19835	1.46948	1.30015	1.17672
Ta.Chr.2.604	up	AT1G75750	1.4735	2.86567	1.3034
Ta.Chr.5.2521	up	AT3G23510	1.48175	4.58776	1.91323
Ta.Chr.1.1010	up	AT4G31290	1.48496	3.62254	1.25222
Ta.Chr.2.913	up	#N/A	1.48279	3.16301	0.829808
Ta.Chr.6.4689	up	AT5G09650	1.43867	3.04043	2.17282
Ta.Chr.2.4195	up	AT3G54920	1.52431	2.47366	1.19763
Ta.Chr.2.4920	up	AT3G62630	1.4884	3.51822	0.910596
Ta.Chr.5.2275	up	AT3G24480	1.53133	1.21933	1.28765
Ta.Chr.0.4782	up	AT5G12860	1.53607	0.962619	0.822457
Ta.Chr.4.2285	up	AT1G51940	1.53642	2.52077	0.812161
Ta.Chr.6.2687	up	AT5G45105	1.54091	1.93385	1.20291
Ta.Chr.4.1126	up	AT1G11545	1.54852	5.35691	3.62366
Ta.Chr.1.1831	up	AT4G23820	1.5504	3.87082	1.64285
Ta.Chr.4.5355	up	AT1G55330	1.56079	3.83342	1.18795
Ta.Chr.0.3775	up	AT4G02100	1.56084	3.02695	1.29346
Ta.Chr.5.4285	up	AT3G06868	1.55634	4.55453	2.01447
Ta.Chr.6.4508	up	AT5G62730	1.5812	2.34471	1.87001
Ta.Chr.5.2507	up	AT3G23590	1.57578	1.37949	0.73681
Ta.Chr.5.3253	up	AT3G16660	1.58752	4.98803	2.72029
Ta.Chr.4.2694	up	AT1G48280	1.61493	2.10335	1.25438
Ta.Chr.1.701	up	AT4G34220	1.61894	1.88317	0.79716
Ta.Chr.6.4363	up	AT5G61350	1.63307	2.60948	1.63743
Ta.Chr.0.4758	up	AT5G13140	1.6428	4.84384	2.68036
Ta.Chr.2.4876	up	AT3G62030	1.65034	1.43284	0.912593
Ta.Chr.0.3875	up	AT5G22500	1.67518	5.56149	1.80995
Ta.Chr.2.2972	up	AT1G64780	1.6695	1.18667	0.926433
Ta.Chr.0.561	up	AT5G58080	1.68198	4.58504	2.78396
Ta.Chr.5.4383	up	AT3G06030	1.6951	2.44823	1.06122
Ta.Chr.1.1383	up	AT4G27720	1.70783	1.66093	2.08001
Ta.Chr.0.3760	up	AT4G02130	1.7375	1.80027	0.980956
Ta.Chr.1.3302	up	AT4G13340	1.7772	2.99753	1.24027
Ta.Chr.3.4099	up	AT2G24170	1.79388	2.32894	2.65341
Ta.Chr.3.4335	up	AT2G22170	1.79606	5.56069	1.86197
Ta.Chr.0.4897	up	AT5G11420	1.81202	5.87286	3.43723
Ta.Chr.6.89	up	AT1G64640	1.80259	3.13668	1.86743
Ta.Chr.5.4294	up	AT3G06770	1.81825	5.93607	3.17567
Ta.Chr.0.1439	up	AT5G51550	1.81457	3.22901	1.52039
Ta.Chr.1.2662	up	AT4G16141	1.81756	3.07847	0.87529
Ta.Chr.1.4421	up	AT5G38430	1.82086	2.67368	2.13681
Ta.Chr.2.4660	up	AT3G59900	1.82251	1.53584	1.36529
Ta.Chr.4.1295	up	AT1G13250	1.85706	2.46385	1.04623
Ta.Chr.1.4423	up	AT5G38410	1.86168	2.93205	1.74573
Ta.Chr.2.912	up	AT1G72610	1.87495	4.87626	2.13686
Ta.Chr.4.4969	up	AT1G26770	1.88244	1.78194	1.03109
Ta.Chr.4.657	up	AT1G07060	1.88689	2.80187	1.2924
Ta.Chr.0.256	up	AT4G01270	1.89473	5.69439	4.48263
Ta.Chr.1.169	up	AT4G38950	1.9103	2.71901	1.32065
Ta.Chr.1.1041	up	AT4G30950	1.92523	1.327	0.699649
Ta.Chr.4.4849	up	AT1G25230	1.93706	4.42669	3.83117
Ta.Chr.2.1173	up	AT1G70090	1.93703	2.68318	2.2127
Ta.Chr.1.2602	up	AT4G16563	1.93597	2.51586	1.32523
Ta.Chr.6.3665	up	AT3G29810	1.94518	2.47898	1.11679
Ta.Chr.5.1280	up	AT2G10940	1.95818	9.78541	5.82989
Ta.Chr.5.4369	up	AT3G06150	1.97626	2.39167	1.20415
Ta.Chr.0.3222	up	AT3G16660	1.98112	5.85898	2.4884
Ta.Chr.1.4080	up	AT5G36260	2.02384	1.74412	2.09543
Ta.Chr.3.363	up	AT2G45470	2.02549	3.15791	1.50803
Ta.Chr.2.565	up	AT1G76160	2.04405	2.50871	1.01476
Ta.Chr.4.391	up	AT1G04430	2.05862	1.71827	1.1942
Ta.Chr.5.3831	up	AT3G11700	2.09016	1.74169	1.55101
Ta.Chr.0.4055	up	AT5G20100	2.04919	4.44088	3.50605
Ta.Chr.6.4973	up	AT5G66620	2.09193	1.94403	1.49098
Ta.Chr.6.3668	up	AT3G30180	2.13602	4.97839	1.69827
Ta.Chr.1.578	up	AT4G35320	2.17591	2.41005	1.00925
Ta.Chr.0.3619	up	AT4G03210	2.22566	3.90649	1.8425
Ta.Chr.6.3555	up	AT3G28180	2.23395	2.37103	1.11491
Ta.Chr.1.357	up	#N/A	2.28405	3.24531	2.46652
Ta.Chr.4.1782	up	AT1G18400	2.30437	3.37264	1.50199
Ta.Chr.4.5140	up	AT1G23030	2.35677	2.64692	0.979021
Ta.Chr.4.331	up	AT1G03870	2.40704	7.94738	3.27166
Ta.Chr.0.3386	up	AT4G12420	2.42885	4.60752	1.32775
Ta.Chr.5.3951	up	AT3G10520	2.43746	6.22482	2.51299
Ta.Chr.2.4618	up	AT3G59440	2.46323	5.2238	5.09546
Ta.Chr.6.3556	up	AT3G28200	2.53658	2.75753	1.35064
Ta.Chr.3.3127	up	AT2G25680	2.5943	1.40395	1.64529
Ta.Chr.2.3743	up	AT3G50560	2.7506	6.30287	1.77368
Ta.Chr.5.3973	up	AT3G10310	2.86871	2.65564	1.61209
Ta.Chr.5.743	up	AT2G16660	3.56122	3.31276	1.72661
Ta.Chr.3.4448	up	AT2G21140	4.27316	3.48908	2.91939
Ta.Chr.5.2774	up	AT3G21460	4.85182	10.1842	6.15143
Ta.Chr.1.2751	up	AT4G15680	5.08473	6.09402	3.6663

## Sheet: S6
Table S6. TMGs that enhanced expression in S-S
ID	expression pattern	Ath-ID	foldchange-SvsCK	foldchange-CK_SvsCK_CK	foldchange-S_CKvsCK_CK	foldchange-S_SvsCK_S
Ta.Chr.5.3183	down	AT3G17810	-1.32719	-0.809951	-0.93007	-0.769608
Ta.Chr.2.902	down	AT1G72680	-0.96516	-0.445568	-0.378761	-0.488995
Ta.Chr.5.1524	down	AT2G05710	-0.677663	-0.472535	-0.424215	-0.54898
Ta.Chr.4.3945	down	AT1G34180	-0.605041	-0.656762	-0.366327	-0.486728
Ta.Chr.6.3661	down	AT3G29670	-0.569532	-0.410545	-0.529517	-0.46489
Ta.Chr.4.1304	down	AT1G13360	-0.56593	-0.640627	-0.73361	-0.697703
Ta.Chr.1.5093	down	AT5G42050	-0.55661	-0.841629	-0.591679	-0.707268
Ta.Chr.2.2894	up	AT3G45050	0.441586	0.49128	0.448945	0.528517
Ta.Chr.0.4706	up	AT5G13650	0.491485	0.422797	0.465374	0.40932
Ta.Chr.1.4583	up	AT5G39210	0.716967	1.12458	0.696126	0.683806
Ta.Chr.0.4287	up	AT5G17870	0.747347	0.861195	0.677539	0.710292
Ta.Chr.3.1267	up	AT2G37220	0.84452	0.842435	0.530898	0.44408
Ta.Chr.2.1836	up	AT1G66200	1.00434	1.2454	1.30791	0.800258
Ta.Chr.6.4916	up	AT5G67110	1.16489	0.99381	1.33277	0.972267
Ta.Chr.0.3627	up	AT4G03140	1.19588	2.64982	1.34931	1.04044
Ta.Chr.0.5456	up	AT5G05580	1.31532	2.40731	2.23544	0.991146
Ta.Chr.6.3665	up	AT3G29810	1.94518	2.47898	1.11679	1.2453

## Sheet: S7
Results of Tukey’s HSD test for traits measured in G2
Trait	Compare from	Compare to	Average diff.	Std err.	p-value	95% Confidence interval (left)	95% Confidence interval (right)
Biomass	CK-CK	S-CK	-0.028075	0.134932	0.996738	-0.396482	0.340332
		CK-S	.63004*	0.134932	0.000378866	0.261631	0.998444
		S-S	.66925*	0.134932	0.000173018	0.300843	1.03766
	S-CK	CK-CK	0.028075	0.134932	0.996738	-0.340332	0.396482
		CK-S	.65811*	0.134932	0.000216229	0.289706	1.02652
		S-S	.69732*	0.134932	9.85816e-05	0.328918	1.06573
	CK-S	CK-CK	-.63004*	0.134932	0.000378866	-0.998444	-0.261631
		S-CK	-.65811*	0.134932	0.000216229	-1.02652	-0.289706
		S-S	0.0392125	0.134932	0.991261	-0.329194	0.407619
	S-S	CK-CK	-.66925*	0.134932	0.000173018	-1.03766	-0.300843
		S-CK	-.69732*	0.134932	9.85816e-05	-1.06573	-0.328918
		CK-S	-0.0392125	0.134932	0.991261	-0.407619	0.329194
Height	CK-CK	S-CK	4.67	1.66705	0.0560335	-0.0994582	9.43946
		CK-S	5.81000*	1.66705	0.014571	1.04054	10.5795
		S-S	6.21000*	1.66705	0.00896293	1.44054	10.9795
	S-CK	CK-CK	-4.67	1.66705	0.0560335	-9.43946	0.0994582
		CK-S	1.14	1.66705	0.901734	-3.62946	5.90946
		S-S	1.54	1.66705	0.792679	-3.22946	6.30946
	CK-S	CK-CK	-5.81000*	1.66705	0.014571	-10.5795	-1.04054
		S-CK	-1.14	1.66705	0.901734	-5.90946	3.62946
		S-S	0.4	1.66705	0.994941	-4.36946	5.16946
	S-S	CK-CK	-6.21000*	1.66705	0.00896293	-10.9795	-1.44054
		S-CK	-1.54	1.66705	0.792679	-6.30946	3.22946
		CK-S	-0.4	1.66705	0.994941	-5.16946	4.36946
Flowering time	CK-CK	S-CK	0.375	0.475986	0.859338	-0.92459	1.67459
		CK-S	-3.12500*	0.475986	2.34105e-06	-4.42459	-1.82541
		S-S	-3.87500*	0.475986	4.27245e-08	-5.17459	-2.57541
	S-CK	CK-CK	-0.375	0.475986	0.859338	-1.67459	0.92459
		CK-S	-3.50000*	0.475986	3.05041e-07	-4.79959	-2.20041
		S-S	-4.25000*	0.475986	6.47594e-09	-5.54959	-2.95041
	CK-S	CK-CK	3.12500*	0.475986	2.34105e-06	1.82541	4.42459
		S-CK	3.50000*	0.475986	3.05041e-07	2.20041	4.79959
		S-S	-0.75	0.475986	0.408229	-2.04959	0.54959
	S-S	CK-CK	3.87500*	0.475986	4.27245e-08	2.57541	5.17459
		S-CK	4.25000*	0.475986	6.47594e-09	2.95041	5.54959
		CK-S	0.75	0.475986	0.408229	-0.54959	2.04959
Number of seeds	CK-CK	S-CK	121.4	121.308	0.751147	-225.664	468.464
		CK-S	269.2	121.308	0.1602	-77.8645	616.264
		S-S	490.80000*	121.308	0.00466577	143.736	837.864
	S-CK	CK-CK	-121.4	121.308	0.751147	-468.464	225.664
		CK-S	147.8	121.308	0.624631	-199.264	494.864
		S-S	369.40000*	121.308	0.0349943	22.3355	716.464
	CK-S	CK-CK	-269.2	121.308	0.1602	-616.264	77.8645
		S-CK	-147.8	121.308	0.624631	-494.864	199.264
		S-S	221.6	121.308	0.297397	-125.464	568.664
	S-S	CK-CK	-490.80000*	121.308	0.00466577	-837.864	-143.736
		S-CK	-369.40000*	121.308	0.0349943	-716.464	-22.3355
		CK-S	-221.6	121.308	0.297397	-568.664	125.464
Hundred-grain weight	CK-CK	S-CK	-0.0101	0.00708141	0.502006	-0.0303601	0.0101601
		CK-S	-.02392*	0.00708141	0.0180835	-0.0441801	-0.00365994
		S-S	-.03280*	0.00708141	0.00142246	-0.0530601	-0.0125399
	S-CK	CK-CK	0.0101	0.00708141	0.502006	-0.0101601	0.0303601
		CK-S	-0.01382	0.00708141	0.246699	-0.0340801	0.00644006
		S-S	-.02270*	0.00708141	0.0255056	-0.0429601	-0.00243994
	CK-S	CK-CK	.02392*	0.00708141	0.0180835	0.00365994	0.0441801
		S-CK	0.01382	0.00708141	0.246699	-0.00644006	0.0340801
		S-S	-0.00888	0.00708141	0.603399	-0.0291401	0.0113801
	S-S	CK-CK	.03280*	0.00708141	0.00142246	0.0125399	0.0530601
		S-CK	.02270*	0.00708141	0.0255056	0.00243994	0.0429601
		CK-S	0.00888	0.00708141	0.603399	-0.0113801	0.0291401
FV/FM	CK-CK	S-CK	0.0173333	0.0191877	0.803718	-0.0441123	0.078779
		CK-S	0.00666667	0.0191877	0.984551	-0.054779	0.0681123
		S-S	0.0256667	0.0191877	0.566898	-0.035779	0.0871123
	S-CK	CK-CK	-0.0173333	0.0191877	0.803718	-0.078779	0.0441123
		CK-S	-0.0106667	0.0191877	0.942318	-0.0721123	0.050779
		S-S	0.00833333	0.0191877	0.970829	-0.0531123	0.069779
	CK-S	CK-CK	-0.00666667	0.0191877	0.984551	-0.0681123	0.054779
		S-CK	0.0106667	0.0191877	0.942318	-0.050779	0.0721123
		S-S	0.019	0.0191877	0.759032	-0.0424457	0.0804457
	S-S	CK-CK	-0.0256667	0.0191877	0.566898	-0.0871123	0.035779
		S-CK	-0.00833333	0.0191877	0.970829	-0.069779	0.0531123
		CK-S	-0.019	0.0191877	0.759032	-0.0804457	0.0424457
GSH	CK-CK	S-CK	1.81818	1.90753	0.778429	-4.29039	7.92675
		CK-S	-28.03030*	1.90753	2.13032e-06	-34.1389	-21.9217
		S-S	-25.75758*	1.90753	4.0849e-06	-31.8662	-19.649
	S-CK	CK-CK	-1.81818	1.90753	0.778429	-7.92675	4.29039
		CK-S	-29.84848*	1.90753	1.3098e-06	-35.9571	-23.7399
		S-S	-27.57576*	1.90753	2.41685e-06	-33.6843	-21.4672
	CK-S	CK-CK	28.03030*	1.90753	2.13032e-06	21.9217	34.1389
		S-CK	29.84848*	1.90753	1.3098e-06	23.7399	35.9571
		S-S	2.27272	1.90753	0.648429	-3.83585	8.3813
	S-S	CK-CK	25.75758*	1.90753	4.0849e-06	19.649	31.8662
		S-CK	27.57576*	1.90753	2.41685e-06	21.4672	33.6843
		CK-S	-2.27272	1.90753	0.648429	-8.3813	3.83585
SOD	CK-CK	S-CK	-1067.28300*	266.011	0.016384	-1919.14	-215.422
		CK-S	-1573.41700*	266.011	0.00159725	-2425.28	-721.556
		S-S	-1276.33800*	266.011	0.00593056	-2128.2	-424.477
	S-CK	CK-CK	1067.28300*	266.011	0.016384	215.422	1919.14
		CK-S	-506.134	266.011	0.299008	-1358	345.727
		S-S	-209.055	266.011	0.858887	-1060.92	642.806
	CK-S	CK-CK	1573.41700*	266.011	0.00159725	721.556	2425.28
		S-CK	506.134	266.011	0.299008	-345.727	1358
		S-S	297.079	266.011	0.690136	-554.782	1148.94
	S-S	CK-CK	1276.33800*	266.011	0.00593056	424.477	2128.2
		S-CK	209.055	266.011	0.858887	-642.806	1060.92
		CK-S	-297.079	266.011	0.690136	-1148.94	554.782
MDA	CK-CK	S-CK	0.018116	0.0323055	0.940946	-0.0853374	0.121569
		CK-S	-0.00724667	0.0323055	0.995692	-0.1107	0.0962068
		S-S	0.0434783	0.0323055	0.562395	-0.0599751	0.146932
	S-CK	CK-CK	-0.018116	0.0323055	0.940946	-0.121569	0.0853374
		CK-S	-0.0253627	0.0323055	0.859237	-0.128816	0.0780908
		S-S	0.0253623	0.0323055	0.859242	-0.0780911	0.128816
	CK-S	CK-CK	0.00724667	0.0323055	0.995692	-0.0962068	0.1107
		S-CK	0.0253627	0.0323055	0.859237	-0.0780908	0.128816
		S-S	0.050725	0.0323055	0.444566	-0.0527284	0.154178
	S-S	CK-CK	-0.0434783	0.0323055	0.562395	-0.146932	0.0599751
		S-CK	-0.0253623	0.0323055	0.859242	-0.128816	0.0780911
		CK-S	-0.050725	0.0323055	0.444566	-0.154178	0.0527284
